# Supplementary material for: Lifetime and point prevalence of psychotic symptoms in adults with bipolar disorders: a systematic review and meta-analysis
Source: Psychol Med. 2022 Aug 26;52(13):2413–25. doi: 10.1017/S003329172200201X (PMC9647517; doi:10.1017/S003329172200201X)
Supplement: Supplementary file 1 [file S003329172200201Xsup001.zip]

Archive with 8 entries (8 files):
- S003329172200201Xsup001.pptx
- S003329172200201Xsup002.docx
- S003329172200201Xsup003.pdf
- S003329172200201Xsup004.pdf
- S003329172200201Xsup005.docx
- S003329172200201Xsup006.docx
- S003329172200201Xsup007.docx
- S003329172200201Xsup008.docx
